# Supplementary material for: Transcriptome Analysis Reveals Key Pathways and Genes Involved in Lodging Resistance of Upland Cotton
Source: Plants (Basel). 2024 Dec 13;13(24):3493. doi: 10.3390/plants13243493 (PMC11728647; doi:10.3390/plants13243493)
Supplement: Supplementary file 1 [file plants-13-03493-s001.zip]

Archive with 2 entries (2 files):
- plants-3274151-supplementary.pdf
- Supplementary material  Table S1.xlsx
