# Supplementary material for: Transcriptome Analysis Reveals Key Pathways and Genes Involved in Lodging Resistance of Upland Cotton
Source: Plants (Basel). 2024 Dec 13;13(24):3493. doi: 10.3390/plants13243493 (PMC11728647; doi:10.3390/plants13243493)
Supplement: Supplementary file 1 [file plants-13-03493-s001.zip › Supplementary material Table S1.xlsx]

## Sheet: Sheet1
Table S1 Primer sequences used in this study
Gene name	Primer name	Primer sequence（5′–3′）	Destination
GhPAL (GH_A04G0918)	GhPAL-F	ggaattccGGCTATGCTATGCTCCTC	PCR
	GhPAL-R	gggtaccTTTCCCTTCATCCCTCA	PCR
Gh4CL (GH_A05G1439)	Gh4CL-F	AGGGATGAAGGGAAACAAGATC	PCR
	Gh4CL-R	TAACCACATACTCAACTGGCACTC	PCR
GhPAL (GH_A04G0918)	GhPAL-F	TTCTCAACCACAACGTCACCCC	qRT-PCR
	GhPAL-R	GAACCCGGAATTGATACCCGCA	qRT-PCR
Gh4CL (GH_A05G1439)	Gh4CL-F	TGCTGCTGTGGTCGGAATGAAA	qRT-PCR
	Gh4CL-R	AGAATTTTTCCCGACGGTGCCT	qRT-PCR
Gh4CL1 (GH_D05G1456)	Gh4CL1-F	CTGGTTACACACCGGGGACATC	qRT-PCR
	Gh4CL1-R	ATGGCTTCAAGCTCAGCAGGAG	qRT-PCR
Gh4CL2(GH_D10G0525)	Gh4CL2-F	TTGATTGCGCAAAAGACAGCCG	qRT-PCR
	Gh4CL2-R	ACGAATTCGGCACAGTTGTGGA	qRT-PCR
GhPAL1(GH_D10G2347)	GhPAL1-F	GCTGTTGGGTCTGGGTTAGCTT	qRT-PCR
	GhPAL1-R	CTTGCTTTGGCTTCTGCAACGG	qRT-PCR
GhPAL2(GH_A10G2258)	GhPAL2-F	CCAATGGTGAACTCCACCCGTC	qRT-PCR
	GhPAL2-R	TCGTCGGCGTAGGCATAGAGAT	qRT-PCR
GhCOMT1(GH_A08G1322)	GhCOMT1-F	ACGATTGGAGCGATGAGCACTG	qRT-PCR
	GhCOMT1-R	AACCTTGAAACCCAGCACTCCT	qRT-PCR
GhCOMT2(GH_D12G2680)	GhCOMT2-F	TTGAAAGATGCTGTGCTGGATG	qRT-PCR
	GhCOMT2-R	CCTTGGAAACCATCATATGTAT CG	qRT-PCR
GhCAD1(GH_A12G0204)	GhCAD1-F	ACCCCTCTTCAGTTTGTTTCCC	qRT-PCR
	GhCAD1-R	CATCGTTCTTCTCCAGCCTCTC	qRT-PCR
GhCAD2(GH_D05G1877)	GhCAD2-F	TTGGAACATCTCGGTGCTGACT	qRT-PCR
	GhCAD2-R	AGCCGTCGTCTTCCTTCCTATG	qRT-PCR
GhCCR(GH_A05G1206)	GhCCR-F	ATGCCAATTGAGAGCTCTTCC	qRT-PCR
	GhCCR-R	CTCTCCTTTGCTCCTTCAAGC	qRT-PCR
GhUBQ7	UBQ7-F	GAAGGCATTCCACCTGACCAAC	qRT-PCR
	UBQ7-R	CTTGACCTTCTTCTTCTTGTGCTTG	qRT-PCR
